# Supplementary material for: Deep-Sea-Derived Isobisvertinol Targets TLR4 to Exhibit Neuroprotective Activity via Anti-Inflammatory and Ferroptosis-Inhibitory Effects
Source: Mar Drugs. 2025 Jan 20;23(1):49. doi: 10.3390/md23010049 (PMC11766622; doi:10.3390/md23010049)
Supplement: Supplementary file 1 [file marinedrugs-23-00049-s001.zip]

Archive with 1 entries (1 files):
- marinedrugs-3411053-supplementary.pdf
